# Supplementary material for: Metabolism and Biological Activities of 4-Methyl-Sterols
Source: Molecules. 2019 Jan 27;24(3):451. doi: 10.3390/molecules24030451 (PMC6385002; doi:10.3390/molecules24030451)
Supplement: Supplementary file 1 [file molecules-24-00451-s001.zip]

Archive with 1 entries (1 files):
- molecules-423590-supplementary.cdx
